# Supplementary material for: An optogenetics device with smartphone video capture to introduce neurotechnology and systems neuroscience to high school students
Source: PLoS One. 2022 May 6;17(5):e0267834. doi: 10.1371/journal.pone.0267834 (PMC9075642; doi:10.1371/journal.pone.0267834)
Supplement: S1 File — (ZIP) [file pone.0267834.s006.zip]

Archive with 5 entries (3 files):
- Arduino Code for Optogenetic Stimulation Control/Optogenetic_Stimulation_Control/
- Arduino Code for Optogenetic Stimulation Control/Optogenetic_Stimulation_Control/Low-Power-master.zip
- Arduino Code for Optogenetic Stimulation Control/Optogenetic_Stimulation_Control/Optogenetic_Stimulation_Control.ino
- Arduino Code for Optogenetic Stimulation Control/README.txt
- Arduino Code for Optogenetic Stimulation Control/
