# Supplementary material for: An optogenetics device with smartphone video capture to introduce neurotechnology and systems neuroscience to high school students
Source: PLoS One. 2022 May 6;17(5):e0267834. doi: 10.1371/journal.pone.0267834 (PMC9075642; doi:10.1371/journal.pone.0267834)
Supplement: S1 File — (ZIP) [file pone.0267834.s006.zip › Arduino Code for Optogenetic Stimulation Control/README.txt]

### Optogenetic Stimulation Control

Author: Liudi Luo 
Lab: Catherine von Reyn Lab
Date: August 3rd 2020
Operation platform: Arduino IDE

Description: 
This is the Arduino resourse which was developed to synchronize light activation for optogenetics experiments with mobile phone video 
capture to record the behavior of transgenic Drosophila melanogaster.


### Notes:
Remember to install Low Power Library (Low-Power-master.zip) before running the code. This library is designed by Rocket Scream Electronics.
